# Supplementary material for: Diagnostic Accuracy of Five Molecular Assays for the Detection of Dengue Virus
Source: Medicina (Kaunas). 2024 Sep 23;60(9):1557. doi: 10.3390/medicina60091557 (PMC11434457; doi:10.3390/medicina60091557)
Supplement: Supplementary file 1 [file medicina-60-01557-s001.zip]

Archive with 1 entries (1 files):
- medicina-3196930-supplementary.pdf
